# Supplementary material for: A Critical Reexamination of Recovered SARS-CoV-2 Sequencing Data
Source: Mol Biol Evol. 2025 Jun 9;42(6):msaf109. doi: 10.1093/molbev/msaf109 (PMC12147218; doi:10.1093/molbev/msaf109)
Supplement: msaf109_Supplementary_Data [file msaf109_supplementary_data.zip]

Archive with 3 entries (3 files):
- biblio_clean.bib
- bibstyle.bst
- Debarre-Hensel_MBE_SuppInfo.pdf
