# Supplementary material for: A Critical Reexamination of Recovered SARS-CoV-2 Sequencing Data
Source: Mol Biol Evol. 2025 Jun 9;42(6):msaf109. doi: 10.1093/molbev/msaf109 (PMC12147218; doi:10.1093/molbev/msaf109)
Supplement: msaf109_Supplementary_Data [file msaf109_supplementary_data.zip › biblio_clean.bib]

@article{Zhang2020Nature,
  title = {Viral and Host Factors Related to the Clinical Outcome of {{COVID-19}}},
  author = {Zhang, Xiaonan and Tan, Yun and Ling, Yun and Lu, Gang and Liu, Feng and Yi, Zhigang and Jia, Xiaofang and Wu, Min and Shi, Bisheng and Xu, Shuibao and Chen, Jun and Wang, Wei and Chen, Bing and Jiang, Lu and Yu, Shuting and Lu, Jing and Wang, Jinzeng and Xu, Mingzhu and Yuan, Zhenghong and Zhang, Qin and Zhang, Xinxin and Zhao, Guoping and Wang, Shengyue and Chen, Saijuan and Lu, Hongzhou},
  year = {2020},
  month = jul,
  journal = {Nature},
  volume = {583},
  number = {7816},
  pages = {437--440},
  issn = {0028-0836, 1476-4687},
  doi = {10.1038/s41586-020-2355-0},
  note = {\url{https://doi.org/10.1038/s41586-020-2355-0}}
}


@article{Turakhia2021Usher,
  title = {Ultrafast {{Sample}} Placement on {{Existing tRees}} ({{UShER}}) Enables Real-Time Phylogenetics for the {{SARS-CoV-2}} Pandemic},
  author = {Turakhia, Yatish and Thornlow, Bryan and Hinrichs, Angie S. and De Maio, Nicola and Gozashti, Landen and Lanfear, Robert and Haussler, David and {Corbett-Detig}, Russell},
  year = {2021},
  month = jun,
  journal = {Nature Genetics},
  volume = {53},
  number = {6},
  pages = {809--816},
  issn = {1061-4036, 1546-1718},
  doi = {10.1038/s41588-021-00862-7},
  note = {\url{https://doi.org/10.1038/s41588-021-00862-7}}
}

@misc{Pease2021,
  title = {Tales of Unexpected {{DNA}} Data},
  author = {Pease, Roland},
  year = {2021},
  month = {June 24}, 
  journal = {{BBC World Service}},
  note = {2021-06-24, \url{ https://www.bbc.co.uk/sounds/play/w3ct1l3t}}
}

@article {DH2024preprint,
	author = {D{\'e}barre, F. and Hensel, Z.},
	title = {A critical reexamination of recovered SARS-CoV-2 sequencing data},
	year = {2024},
	doi = {10.1101/2024.02.15.580500},
	URL = {https://www.biorxiv.org/content/early/2024/08/22/2024.02.15.580500},
	eprint = {https://www.biorxiv.org/content/early/2024/08/22/2024.02.15.580500.full.pdf},
	journal = {bioRxiv}, 
   note = {\url{https://doi.org/10.1101/2024.02.15.580500}}
}


@article{Worobey2021,
  title = {Dissecting the Early {{COVID-19}} Cases in {{Wuhan}}},
  author = {Worobey, Michael},
  year = {2021},
  month = dec,
  journal = {Science},
  volume = {374},
  number = {6572},
  pages = {1202--1204},
  issn = {0036-8075, 1095-9203},
  doi = {10.1126/science.abm4454},
}

@article{Worobey2022,
  title = {The {{Huanan Seafood Wholesale Market}} in {{Wuhan}} Was the Early Epicenter of the {{COVID-19}} Pandemic},
  author = {Worobey, Michael and Levy, Joshua I. and Serrano, Lorena Malpica and {Crits-Christoph}, Alexander and Pekar, Jonathan E. and Goldstein, Stephen A. and Rasmussen, Angela L. and Kraemer, Moritz U. G. and Newman, Chris and Koopmans, Marion P. G. and Suchard, Marc A. and Wertheim, Joel O. and Lemey, Philippe and Robertson, David L. and Garry, Robert F. and Holmes, Edward C. and Rambaut, Andrew and Andersen, Kristian G.},
  year = {2022},
  month = jul,
  journal = {Science},
  volume = {377},
  pages = {951--959},
  issn = {0036-8075, 1095-9203},
  doi = {10.1126/science.abp8715},
}

@article{ACC2024,
  title = {Genetic Tracing of Market Wildlife and Viruses at the Epicenter of the {{COVID-19}} Pandemic},
  author = {{Crits-Christoph}, Alexander and Levy, Joshua I. and Pekar, Jonathan E. and Goldstein, Stephen A. and Singh, Reema and Hensel, Zach and Gangavarapu, Karthik and Rogers, Matthew B. and Moshiri, Niema and Garry, Robert F. and Holmes, Edward C. and Koopmans, Marion P.G. and Lemey, Philippe and Peacock, Thomas P. and Popescu, Saskia and Rambaut, Andrew and Robertson, David L. and Suchard, Marc A. and Wertheim, Joel O. and Rasmussen, Angela L. and Andersen, Kristian G. and Worobey, Michael and D{\'e}barre, Florence},
  year = {2024},
  month = sep,
  journal = {Cell},
  volume = {187},
  number = {19},
  pages = {5468-5482.e11},
  issn = {00928674},
  doi = {10.1016/j.cell.2024.08.010},
  note = {\url{https://doi.org/10.1016/j.cell.2024.08.010}}
}

@article{Bloomberg2021,
  title = {U.{{S}}. {{Confirms Removal}} of {{Wuhan Virus Sequences From Database}}},
  author = {Chang, Rachel and Langreth, Robert},
  year = {2021},
  month = jun,
  journal = {Bloomberg}, 
 note = {\url{https://www.bloomberg.com/news/articles/2021-06-24/u-s-confirms-removal-of-wuhan-virus-sequences-from-database}}
}


@misc{Sanderson2024,
  title = {Chronumental: Time Tree Estimation from Very Large Phylogenies},
  shorttitle = {Chronumental},
  author = {Sanderson, Theo},
  year = {2024},
  month = oct,
  doi = {10.1101/2021.10.27.465994},
  urldate = {2024-10-11},
  journal = {bioRxiv}, 
  note = {\url{https://doi.org/10.1101/2021.10.27.465994}}
 }

@article{Cohen2021,
  title = {Claim That {{Chinese}} Team Hid Early {{SARS-CoV-2}} Sequences to Stymie Origin Hunt Sparks Furor},
  author = {Cohen, Jon},
  year = {2021},
  month = jun,
  journal = {Science}, 
  note = {\url{https://www.science.org/content/article/claim-chinese-team-hid-early-sars-cov-2-sequences-stymie-origin-hunt-sparks-furor}}
}

@article{Hu2021,
  title = {The Concordance between the Evolutionary Trend and the Clinical Manifestation of the Two {{SARS-CoV-2}} Variants},
  author = {Hu, Ben and Liu, Ran and Tang, Xiaolu and Pan, Yuchen and Wang, Ming and Tong, Yongqing and Ye, Guangming and Shen, Gaigai and Ying, Ruochen and Fu, Aisi and Li, Di and Zhao, Wanxu and Peng, Jing and Guo, Jie and Men, Dong and Yao, Xinmin and Wang, Yirong and Zhang, Hong and Feng, Zhihui and Yu, Junping and Chen, Liangjun and Deng, Zixin and Lu, Xuemei and Zhang, Ya-Ping and Li, Yirong and Liu, Bende and Yu, Lilei and Li, Yan and Lu, Jian and Liu, Tiangang},
  year = {2021},
  month = aug,
  journal = {National Science Review},
  volume = {8},
  number = {8},
  pages = {nwab073},
  issn = {2095-5138, 2053-714X},
  doi = {10.1093/nsr/nwab073},
  note = {\url{https://doi.org/10.1093/nsr/nwab073}}
}

@article{Wang2021Correction,
  title = {Nanopore {{Targeted Sequencing}} for the {{Accurate}} and {{Comprehensive Detection}} of {{SARS}}-{{CoV}}-2 and {{Other Respiratory Viruses}}},
  author = {Wang, Ming and Fu, Aisi and Hu, Ben and Tong, Yongqing and Liu, Ran and Liu, Zhen and Gu, Jiashuang and Xiang, Bin and Liu, Jianghao and Jiang, Wen and Shen, Gaigai and Zhao, Wanxu and Men, Dong and Deng, Zixin and Yu, Lilei and Wei, Wu and Li, Yan and Liu, Tiangang},
  year = {2021},
  month = aug,
  journal = {Small},
  volume = {17},
  number = {32},
  pages = {2104078},
  issn = {1613-6810, 1613-6829},
  doi = {10.1002/smll.202104078},
  urldate = {2024-10-11},
  langid = {english}, 
  note = {\url{https://doi.org/10.1002/smll.202104078}}
}

@article{Zimmer2021b,
  title = {Those {{Virus Sequences That Were Suddenly Deleted}}? {{They}}'re {{Back}}},
  author = {Zimmer, Carl},
  year = {2021},
  month = jul,
  journal = {The New York Times}, 
  note = {\url{https://www.nytimes.com/2021/07/30/science/coronavirus-sequences-lab-leak.html}}
}

@article{Tang2020,
  title = {On the Origin and Continuing Evolution of {{SARS-CoV-2}}},
  author = {Tang, Xiaolu and Wu, Changcheng and Li, Xiang and Song, Yuhe and Yao, Xinmin and Wu, Xinkai and Duan, Yuange and Zhang, Hong and Wang, Yirong and Qian, Zhaohui and Cui, Jie and Lu, Jian},
  year = {2020},
  month = jun,
  journal = {National Science Review},
  volume = {7},
  number = {6},
  pages = {1012--1023},
  issn = {2095-5138, 2053-714X},
  doi = {10.1093/nsr/nwaa036},
}


@book{DaliYang2024,
  title = {Wuhan: {{How}} the {{COVID-19}} Outbreak in China Spiraled out of Control},
  author = {Yang, D.L.},
  year = {2024},
  publisher = {Oxford University Press},
  isbn = {978-0-19-775626-3},
  lccn = {2023033993}
}


@misc{Yu2020preprint,
  title = {Decoding the Evolution and Transmissions of the Novel Pneumonia Coronavirus ({{SARS-CoV-2}}) Using Whole Genomic Data},
  author = {Yu, Wen-Bin and Tang, Guang-Da and Zhang, Li and Corlett, Richard T.},
  year = {2020},
  month = feb,
  doi = {DOI:10.12074/202002.00033V2}
}

@article{Yu2020paper,
  title = {Decoding the Evolution and Transmissions of the Novel Pneumonia Coronavirus ({{SARS-CoV-2}} / {{HCoV-19}}) Using Whole Genomic Data},
  author = {Yu, Wen-Bin and Tang, Guang-Da and Zhang, Li and Corlett, Richard T. },
  year = {2020},
  journal = {Zoological Research},
  volume = {41},
  number = {3},
  pages = {247--257},
  issn = {2095-8137},
  doi = {10.24272/j.issn.2095-8137.2020.022},
  urldate = {2024-07-31},
  langid = {english}
}


@article{HubeiDaily2020,
  title = {{To All the Angels in White, Thank You for Your Hard Work!}},
  author = {{Hubei Daily}},
  year = {2020},
  month = jan, 
  note = {\url{https://news.cri.cn/20200127/615de051-1480-73bf-1d61-7385deaa3ca6.html} | \url{https://archive.is/7yYKb}}
}

@misc{Law, 
	title = {Regulations on the Biosafety Management of Pathogenic Microbiology Laboratories}, 
	year = {2004}, 
	author = {{State Council of the People's Republic of China}},
	note = {\url{https://www.gov.cn/gongbao/content/2019/content_5468882.htm}}
}

@misc{FredHutch2021,
  title = {{Hutch News Stories}: Deleted {{SARS-CoV-2}} Sequences from Early in {{Wuhan}} Outbreak Offer Clues},
  author = {{Fred Hutch}},
  year = {2021},
  month = jul,
  journal = {Fred Hutch},
  urldate = {2024-08-22},
  abstract = {Dr. Jesse Bloom uncovered SARS-CoV-2 sequences from early in the Wuhan outbreak that had been deleted from a database. Finding and analyzing such sequences will help us understand how the pandemic started --- and how to prepare for the next one.},
  howpublished = {https://www.fredhutch.org/en/news/center-news/2021/07/deleted-coronavirus-sequences.html},
  langid = {english}, 
note = {\url{https://www.fredhutch.org/en/news/center-news/2021/07/deleted-coronavirus-sequences.html}}
}
@misc{Lifebit2020,
  title = {Lifebit {{SARS-CoV-2 Dataset}}},
  author = {Lifebit},
  year = {2020}, 
  note = {\url{https://blog-assets-lifebit.s3-eu-west-1.amazonaws.com/SARS-CoV-2+Public+Dataset.pdf} (archived at \url{https://web.archive.org/web/20240615185317/https://blog-assets-lifebit.s3-eu-west-1.amazonaws.com/SARS-CoV-2+Public+Dataset.pdf}); sample metadata directly downloaded from SRA available at \url{https://lifebit-sars-cov-2.s3-eu-west-1.amazonaws.com/reads/SraRunTable.txt} (archived at \url{https://web.archive.org/web/20240825203435/https://lifebit-sars-cov-2.s3-eu-west-1.amazonaws.com/reads/SraRunTable.txt}).}
}

@misc{CGTN2021,
  title = {Live: {{News}} Briefing on Origin-Tracing of {{COVID-19}}},
  author = {CGTN},
  year = {2021},
  month = jul,
  urldate = {2023-11-21}, 
  note = {\url{https://www.youtube.com/watch?v=UA2P8hlurlQ&t=4606s}; transcript at \url{https://www.pekingnology.com/p/why-did-wuhan-university-researchers}.}
}


@misc{AltmetricBloom2024,
  title = {Overview of Attention for ``{{Recovery}} of Deleted Deep Sequencing Data Sheds More Light on the Early {{Wuhan SARS-CoV-2}} Epidemic'' Published in {{bioRxiv}}, {{June}} 2021},
  author = {Altmetric},
  year = {2024}, 
  note = {\url{https://medrxiv.altmetric.com/details/108029569/news/page:3}}
}

@article{Lv2024,
  title = {Evolutionary Trajectory of Diverse {{SARS-CoV-2}} Variants at the Beginning of {{COVID-19}} Outbreak.},
  author = {Lv, Jia-Xin and Liu, Xiang and Pei, Yuan-Yuan and Song, Zhi-Gang and Chen, Xiao and Hu, Shu-Jian and She, Jia-Lei and Liu, Yi and Chen, Yan-Mei and Zhang, Yong-Zhen},
  year = {2024},
  month = mar,
  journal = {Virus Evolution},
  pages = {veae020},
  issn = {2057-1577},
  doi = {10.1093/ve/veae020},
  note = {\url{https://academic.oup.com/ve/article/10/1/veae020/7619252}}
}

@article{Shi2021,
  title = {The Comparison of Epidemiological Characteristics between Confirmed and Clinically Diagnosed Cases with {{COVID-19}} during the Early Epidemic in {{Wuhan}}, {{China}}},
  author = {Shi, Fang and Wen, Haoyu and Liu, Rui and Bai, Jianjun and Wang, Fang and Mubarik, Sumaira and Liu, Xiaoxue and Yu, Yong and Hong, Qiumian and Cao, Jinhong and Yu, Chuanhua},
  year = {2021},
  month = dec,
  journal = {Global Health Research and Policy},
  volume = {6},
  number = {1},
  pages = {18},
  issn = {2397-0642},
  doi = {10.1186/s41256-021-00200-8}, 
  note = {\url{https://link.springer.com/article/10.1186/s41256-021-00200-8}}
}


@article{Ruis2023,
  title = {A Lung-Specific Mutational Signature Enables Inference of Viral and Bacterial Respiratory Niche},
  author = {Ruis, Christopher and Peacock, Thomas P. and Polo, Luis M. and Masone, Diego and Alvarez, Maria Soledad and Hinrichs, Angie S. and Turakhia, Yatish and Cheng, Ye and McBroome, Jakob and {Corbett-Detig}, Russell and Parkhill, Julian and Floto, R. Andres},
  year = {2023},
  month = may,
  journal = {Microbial Genomics},
  volume = {9},
  number = {5},
  issn = {2057-5858},
  doi = {10.1099/mgen.0.001018},
  note = {\url{https://www.microbiologyresearch.org/content/journal/mgen/10.1099/mgen.0.001018}}
}

@article{Brunak2002INSD,
  title = {Nucleotide {{Sequence Database Policies}}},
  author = {Brunak, Soren and Danchin, Antoine and Hattori, Masahira and Nakamura, Haruki and Shinozaki, Kazuo and Matise, Tara and Preuss, Daphne},
  year = {2002},
  month = nov,
  journal = {Science},
  volume = {298},
  number = {5597},
  pages = {1333--1333},
  issn = {0036-8075, 1095-9203},
  doi = {10.1126/science.298.5597.1333b},
  note = {\url{https://www.science.org/doi/abs/10.1126/science.298.5597.1333b}}
}

@article{EFSA2023,
  title = {{{SARS}}-{{CoV}}-2 in Animals: Susceptibility of Animal Species, Risk for Animal and Public Health, Monitoring, Prevention and Control},
  shorttitle = {{{SARS}}-{{CoV}}-2 in Animals},
  author = {{AHAW} and Nielsen, S{\o}ren Saxmose and Alvarez, Julio and Bicout, Dominique Joseph and Calistri, Paolo and Canali, Elisabetta and Drewe, Julian Ashley and Garin-Bastuji, Bruno and Gonzales Rojas, Jos{\'e} Luis and Gort{\'a}zar, Christian and Herskin, Mette and Michel, Virginie and Miranda Chueca, Miguel {\'A}ngel and Padalino, Barbara and Pasquali, Paolo and Roberts, Helen Clare and Spoolder, Hans and Velarde, Antonio and Viltrop, Arvo and Winckler, Christoph and Adlhoch, Cornelia and Aznar, Inmaculada and Baldinelli, Francesca and Boklund, Anette and Broglia, Alessandro and Gerhards, Nora and Mur, Lina and Nannapaneni, Priyanka and St{\aa}hl, Karl},
  year = {2023},
  month = feb,
  journal = {EFSA Journal},
  volume = {21},
  number = {2},
  issn = {18314732, 18314732},
  doi = {10.2903/j.efsa.2023.7822},
  note = {\url{https://efsa.onlinelibrary.wiley.com/doi/full/10.2903/j.efsa.2023.7822}}
}

@article{Holmes2024,
  title = {The {{Emergence}} and {{Evolution}} of {{SARS-CoV-2}}},
  author = {Holmes, Edward C.},
  year = {2024},
  month = apr,
  journal = {Annual Review of Virology},
  issn = {2327-056X, 2327-0578},
  doi = {10.1146/annurev-virology-093022-013037},
  note = {\url{https://www.annualreviews.org/content/journals/10.1146/annurev-virology-093022-013037}}
}

@article{Liu2020Renmin,
  title = {Positive Rate of {{RT-PCR}} Detection of {{SARS-CoV-2}} Infection in 4880 Cases from One Hospital in {{Wuhan}}, {{China}}, from {{Jan}} to {{Feb}} 2020},
  author = {Liu, Rui and Han, Huan and Liu, Fang and Lv, Zhihua and Wu, Kailang and Liu, Yingle and Feng, Yong and Zhu, Chengliang},
  year = {2020},
  month = jun,
  journal = {Clinica Chimica Acta},
  volume = {505},
  pages = {172--175},
  issn = {00098981},
  doi = {10.1016/j.cca.2020.03.009},
  note = {\url{https://www.sciencedirect.com/science/article/pii/S0009898120301121}}
}


@phdthesis{Liu2020,
  title = {Epidemiological, Clinical and Viral Gene Evolution Characteristics of Important Emerging Infectious Diseases ({{SFTS}} and {{COVID-19}})},
  author = {Liu, Jiluo},
  year = {2020}
}


@article{Eden2020,
  title = {An Emergent Clade of {{SARS-CoV-2}} Linked to Returned Travellers from {{Iran}}},
  author = {Eden, John-Sebastian and Rockett, Rebecca and Carter, Ian and Rahman, Hossinur and De Ligt, Joep and Hadfield, James and Storey, Matthew and Ren, Xiaoyun and Tulloch, Rachel and Basile, Kerri and Wells, Jessica and Byun, Roy and Gilroy, Nicky and O'Sullivan, Matthew V and Sintchenko, Vitali and Chen, Sharon C and Maddocks, Susan and Sorrell, Tania C and Holmes, Edward C and Dwyer, Dominic E and Kok, Jen and {for the 2019-nCoV Study Group} and Donovan, Linda and Kumar, Shanil and Tran, Tyna and Ko, Danny and Ngo, Christine and Sivaruban, Tharshini and Timms, Verlaine and Lam, Connie and Gall, Mailie and Gray, Karen-Ann and Sadsad, Rosemarie and Arnott, Alicia},
  year = {2020},
  month = jan,
  journal = {Virus Evolution},
  volume = {6},
  number = {1},
  pages = {veaa027},
  issn = {2057-1577},
  doi = {10.1093/ve/veaa027}
}

@article{Holshue2020,
  title = {First {{Case}} of 2019 {{Novel Coronavirus}} in the {{United States}}},
  author = {Holshue, Michelle L. and DeBolt, Chas and Lindquist, Scott and Lofy, Kathy H. and Wiesman, John and Bruce, Hollianne and Spitters, Christopher and Ericson, Keith and Wilkerson, Sara and Tural, Ahmet and Diaz, George and Cohn, Amanda and Fox, LeAnne and Patel, Anita and Gerber, Susan I. and Kim, Lindsay and Tong, Suxiang and Lu, Xiaoyan and Lindstrom, Steve and Pallansch, Mark A. and Weldon, William C. and Biggs, Holly M. and Uyeki, Timothy M. and Pillai, Satish K.},
  year = {2020},
  month = mar,
  journal = {New England Journal of Medicine},
  volume = {382},
  number = {10},
  pages = {929--936},
  issn = {0028-4793, 1533-4406},
  doi = {10.1056/NEJMoa2001191}
}

@article{Jiang2020,
  title = {Transmission {{Potential}} of {{Asymptomatic}} and {{Paucisymptomatic Severe Acute Respiratory Syndrome Coronavirus}} 2 {{Infections}}: {{A}} 3-{{Family Cluster Study}} in {{China}}},
  shorttitle = {Transmission {{Potential}} of {{Asymptomatic}} and {{Paucisymptomatic Severe Acute Respiratory Syndrome Coronavirus}} 2 {{Infections}}},
  author = {Jiang, Xiao-Lin and Zhang, Xiao-Li and Zhao, Xiang-Na and Li, Cun-Bao and Lei, Jie and Kou, Zeng-Qiang and Sun, Wen-Kui and Hang, Yang and Gao, Feng and Ji, Sheng-Xiang and Lin, Can-Fang and Pang, Bo and Yao, Ming-Xiao and Anderson, Benjamin D and Wang, Guo-Lin and Yao, Lin and Duan, Li-Jun and Kang, Dian-Min and Ma, Mai-Juan},
  year = {2020},
  month = jun,
  journal = {The Journal of Infectious Diseases},
  volume = {221},
  number = {12},
  pages = {1948--1952},
  issn = {0022-1899, 1537-6613},
  doi = {10.1093/infdis/jiaa206}
}

@article{Okada2020,
  title = {Early Transmission Patterns of Coronavirus Disease 2019 ({{COVID-19}}) in Travellers from {{Wuhan}} to {{Thailand}}, {{January}} 2020},
  author = {Okada, Pilailuk and Buathong, Rome and Phuygun, Siripaporn and Thanadachakul, Thanutsapa and Parnmen, Sittiporn and Wongboot, Warawan and Waicharoen, Sunthareeya and Wacharapluesadee, Supaporn and Uttayamakul, Sumonmal and Vachiraphan, Apichart and Chittaganpitch, Malinee and Mekha, Nanthawan and Janejai, Noppavan and Iamsirithaworn, Sopon and Lee, Raphael Tc and {Maurer-Stroh}, Sebastian},
  year = {2020},
  month = feb,
  journal = {Eurosurveillance},
  volume = {25},
  number = {8},
  issn = {1560-7917},
  doi = {10.2807/1560-7917.ES.2020.25.8.2000097}
}


@article{Azgari2021,
  title = {The {{Mutation Profile}} of {{SARS-CoV-2 Is Primarily Shaped}} by the {{Host Antiviral Defense}}},
  author = {Azgari, Cem and Kilinc, Zeynep and Turhan, Berk and Circi, Defne and Adebali, Ogun},
  year = {2021},
  month = mar,
  journal = {Viruses},
  volume = {13},
  number = {3},
  pages = {394},
  issn = {1999-4915},
  doi = {10.3390/v13030394},
  note = {\url{https://www.mdpi.com/1999-4915/13/3/394}}
}

@article{DeMaio2021GBE,
  title = {Mutation {{Rates}} and {{Selection}} on {{Synonymous Mutations}} in {{SARS-CoV-2}}},
  author = {De Maio, Nicola and Walker, Conor R and Turakhia, Yatish and Lanfear, Robert and {Corbett-Detig}, Russell and Goldman, Nick},
  editor = {Reis, Mario Dos},
  year = {2021},
  month = may,
  journal = {Genome Biology and Evolution},
  volume = {13},
  number = {5},
  pages = {evab087},
  issn = {1759-6653},
  doi = {10.1093/gbe/evab087},
  note = {\url{https://academic.oup.com/gbe/article/13/5/evab087/6251359}}
}

@article{Lu2020Lancet,
  title = {Genomic Characterisation and Epidemiology of 2019 Novel Coronavirus: Implications for Virus Origins and Receptor Binding},
  shorttitle = {Genomic Characterisation and Epidemiology of 2019 Novel Coronavirus},
  author = {Lu, Roujian and Zhao, Xiang and Li, Juan and Niu, Peihua and Yang, Bo and Wu, Honglong and Wang, Wenling and Song, Hao and Huang, Baoying and Zhu, Na and Bi, Yuhai and Ma, Xuejun and Zhan, Faxian and Wang, Liang and Hu, Tao and Zhou, Hong and Hu, Zhenhong and Zhou, Weimin and Zhao, Li and Chen, Jing and Meng, Yao and Wang, Ji and Lin, Yang and Yuan, Jianying and Xie, Zhihao and Ma, Jinmin and Liu, William J and Wang, Dayan and Xu, Wenbo and Holmes, Edward C and Gao, George F and Wu, Guizhen and Chen, Weijun and Shi, Weifeng and Tan, Wenjie},
  year = {2020},
  month = feb,
  journal = {The Lancet},
  volume = {395},
  number = {10224},
  pages = {565--574},
  issn = {01406736},
  doi = {10.1016/S0140-6736(20)30251-8},
  note = {\url{https://www.thelancet.com/journals/lancet/article/PIIS0140-6736(20)30251-8/fulltext}}
}

@article{Delaune2021,
  title={A novel SARS-CoV-2 related coronavirus in bats from Cambodia},
  author={Delaune, Deborah and Hul, Vibol and Karlsson, Erik A and Hassanin, Alexandre and Ou, Tey Putita and Baidaliuk, Artem and G{\'a}mbaro, Fabiana and Prot, Matthieu and Tu, Vuong Tan and Chea, Sokha and others},
  journal={Nature communications},
  volume={12},
  number={1},
  pages={6563},
  year={2021},
  note = {\url{https://www.nature.com/articles/s41467-021-26809-4}}
}

@book{WHO2021,
  title = {{{WHO-convened}} Global Study of Origins of {{SARS-CoV-2}}: {{China}} Part: {{Joint WHO-China}} Study, 14 January-10 February 2021 : {{Joint}} Report},
  author = {{World Health Organization}},
  year = {2021},
  langid = {english},
  publisher = {WHO},
  note = {\url{https://www.who.int/publications/i/item/who-convened-global-study-of-origins-of-sars-cov-2-china-part}}
}

@article{Pekar2021,
  title={Timing the {{SARS-CoV-2}} index case in {{Hubei}} province},
  author={Pekar, Jonathan and Worobey, Michael and Moshiri, Niema and Scheffler, Konrad and Wertheim, Joel O},
  journal={Science},
  volume={372},
  number={6540},
  pages={412--417},
  year={2021}
}

@article{Bloom2021MBE,
  title = {Recovery of {{Deleted Deep Sequencing Data Sheds More Light}} on the {{Early Wuhan SARS-CoV-2 Epidemic}}},
  author = {Bloom, Jesse D},
  editor = {Nielsen, Rasmus},
  year = {2021},
  month = dec,
  journal = {Molecular Biology and Evolution},
  volume = {38},
  number = {12},
  pages = {5211--5224},
  issn = {1537-1719},
  doi = {10.1093/molbev/msab246},
  langid = {english},
  note = {doi:10.1093/molbev/msab246},
}

@techreport{Bloom2021bioRxiv,
  type = {Preprint},
  title = {Recovery of Deleted Deep Sequencing Data Sheds More Light on the Early {{Wuhan SARS-CoV-2}} Epidemic},
  author = {Bloom, Jesse D.},
  year = {2021},
  month = jun,
  institution = {{Evolutionary Biology}},
  doi = {10.1101/2021.06.18.449051},
  note = {doi:10.1101/2021.06.18.449051},
}

@article{Wang2020Small,
  title = {Nanopore {{Targeted Sequencing}} for the {{Accurate}} and {{Comprehensive Detection}} of {{SARS}}-{{CoV}}-2 and {{Other Respiratory Viruses}}},
  author = {Wang, Ming and Fu, Aisi and Hu, Ben and Tong, Yongqing and Liu, Ran and Liu, Zhen and Gu, Jiashuang and Xiang, Bin and Liu, Jianghao and Jiang, Wen and Shen, Gaigai and Zhao, Wanxu and Men, Dong and Deng, Zixin and Yu, Lilei and Wei, Wu and Li, Yan and Liu, Tiangang},
  year = {2020},
  month = aug,
  journal = {Small},
  volume = {16},
  number = {32},
  pages = {2002169},
  issn = {1613-6810, 1613-6829},
  doi = {10.1002/smll.202002169},
  note = {doi:10.1002/smll.202002169},
}


@techreport{Wang2020preprint,
  type = {Preprint},
  title = {Nanopore Target Sequencing for Accurate and Comprehensive Detection of {{SARS-CoV-2}} and Other Respiratory Viruses},
  author = {Wang, Ming and Fu, Aisi and Hu, Ben and Tong, Yongqing and Liu, Ran and Gu, Jiashuang and Liu, Jianghao and Jiang, Wen and Shen, Gaigai and Zhao, Wanxu and Men, Dong and Deng, Zixin and Yu, Lilei and Li, Yan and Liu, Tiangang},
  year = {2020},
  month = mar,
  institution = {{Infectious Diseases (except HIV/AIDS)}},
  doi = {10.1101/2020.03.04.20029538},
  note = {doi:10.1101/2020.03.04.20029538},
}

@article{Farkas2020,
  title = {Insights on Early Mutational Events in {{SARS-CoV-2}} Virus Reveal Founder Effects across Geographical Regions},
  author = {Farkas, Carlos and {Fuentes-Villalobos}, Francisco and Garrido, Jose Luis and Haigh, Jody and Barr{\'i}a, Mar{\'i}a In{\'e}s},
  year = {2020},
  month = may,
  journal = {PeerJ},
  volume = {8},
  pages = {e9255},
  issn = {2167-8359},
  doi = {10.7717/peerj.9255},
  note = {doi:10.7717/peerj.9255},
}

@misc{Wang2021post2,
  title = {The {{Chinese}} Side of the {{COVID}} Data Withdrawal Controversy},
  author = {Wang, Zichen},
  year = {2021},
  month = jul,
  journal = {Pekingnology - Center for China and Globalization  Subscribe},
  note = {\url{https://www.pekingnology.com/p/the-chinese-side-of-the-covid-data} (Interview conducted by Yang Liu)}
}

@misc{Wang2021post1,
  title = {Why Did {{Wuhan University}} Researchers Delete {{COVID-19}} Data at {{NIH}}?},
  author = {Wang, Zichen},
  year = {2021},
  month = jul,
  note = {\url{https://www.pekingnology.com/p/why-did-wuhan-university-researchers}}
}

@article{Pipes2021,
  title = {Assessing {{Uncertainty}} in the {{Rooting}} of the {{SARS-CoV-2 Phylogeny}}},
  author = {Pipes, Lenore and Wang, Hongru and Huelsenbeck, John P and Nielsen, Rasmus},
  editor = {Malik, Harmit},
  year = {2021},
  month = apr,
  journal = {Molecular Biology and Evolution},
  volume = {38},
  number = {4},
  pages = {1537--1543},
  issn = {1537-1719},
  doi = {10.1093/molbev/msaa316},
  note = {doi:10.1093/molbev/msaa316},
}

@article{Pekar2022,
  title = {The Molecular Epidemiology of Multiple Zoonotic Origins of {{SARS-CoV-2}}},
  author = {Pekar, Jonathan E. and Magee, Andrew and Parker, Edyth and Moshiri, Niema and Izhikevich, Katherine and Havens, Jennifer L. and Gangavarapu, Karthik and Malpica Serrano, Lorena Mariana and {Crits-Christoph}, Alexander and Matteson, Nathaniel L. and Zeller, Mark and Levy, Joshua I. and Wang, Jade C. and Hughes, Scott and Lee, Jungmin and Park, Heedo and Park, Man-Seong and Ching, Katherine Zi Yan and Lin, Raymond Tzer Pin and Mat Isa, Mohd Noor and Noor, Yusuf Muhammad and Vasylyeva, Tetyana I. and Garry, Robert F. and Holmes, Edward C. and Rambaut, Andrew and Suchard, Marc A. and Andersen, Kristian G. and Worobey, Michael and Wertheim, Joel O.},
  year = {2022},
  month = jul,
  journal = {Science},
  volume={377},
  number={6609},
  pages={960--966},
  issn = {0036-8075, 1095-9203},
  doi = {10.1126/science.abp8337},
  note = {doi:10.1126/science.abp8337},
}

@article{Rambaut2020,
  title = {A Dynamic Nomenclature Proposal for {{SARS-CoV-2}} Lineages to Assist Genomic Epidemiology},
  author = {Rambaut, Andrew and Holmes, Edward C. and O'Toole, {\'A}ine and Hill, Verity and McCrone, John T. and Ruis, Christopher and Du Plessis, Louis and Pybus, Oliver G.},
  year = {2020},
  month = jul,
  journal = {Nature Microbiology},
  volume = {5},
  number = {11},
  pages = {1403--1407},
  issn = {2058-5276},
  doi = {10.1038/s41564-020-0770-5},
  note = {doi:10.1038/s41564-020-0770-5},
}

@article{Yan2021,
  title = {Rapid {{Acquisition}} of {{High-Quality SARS-CoV-2 Genome}} via {{Amplicon-Oxford Nanopore Sequencing}}},
  author = {Yan, Yi and Wu, Ke and Chen, Jun and Liu, Haizhou and Huang, Yi and Zhang, Yong and Xiong, Jin and Quan, Weipeng and Wu, Xin and Liang, Yu and He, Kunlun and Jia, Zhilong and Wang, Depeng and Liu, Di and Wei, Hongping and Chen, Jianjun},
  year = {2021},
  month = oct,
  journal = {Virologica Sinica},
  volume = {36},
  number = {5},
  pages = {901--912},
  issn = {1674-0769, 1995-820X},
  doi = {10.1007/s12250-021-00378-8},
  note = {doi:10.1007/s12250-021-00378-8},
}

@article{Bloom2023Correction,
    author = {Bloom, Jesse D.},
    title = "{Correction to: Recovery of Deleted Deep Sequencing Data Sheds More Light on the Early Wuhan SARS-CoV-2 Epidemic}",
    journal = {Molecular Biology and Evolution},
    volume = {40},
    number = {9},
    pages = {msad201},
    year = {2023},
    month = {09},
    abstract = "{This is a correction to: Jesse D Bloom, Recovery of Deleted Deep Sequencing Data Sheds More Light on the Early Wuhan SARS-CoV-2 Epidemic, Molecular Biology and Evolution, Volume 38, Issue 12, December 2021, Pages 5211–5224, https://doi.org/10.1093/molbev/msab246In the originally published version of this manuscript, one of the references to prior literature is inaccurate. Specifically, the text reading “are from two different clusters of patients who traveled to Wuhan” should be changed to read “are from a cluster of patients who traveled to Wuhan”.}",
    issn = {1537-1719},
    doi = {10.1093/molbev/msad201},
    url = {https://doi.org/10.1093/molbev/msad201},
    eprint = {https://academic.oup.com/mbe/article-pdf/40/9/msad201/51798882/msad201.pdf},
    note = {doi:10.1093/molbev/msad201},
}


@article{Chan2020Lancet,
  title = {A Familial Cluster of Pneumonia Associated with the 2019 Novel Coronavirus Indicating Person-to-Person Transmission: A Study of a Family Cluster},
  shorttitle = {A Familial Cluster of Pneumonia Associated with the 2019 Novel Coronavirus Indicating Person-to-Person Transmission},
  author = {Chan, Jasper Fuk-Woo and Yuan, Shuofeng and Kok, Kin-Hang and To, Kelvin Kai-Wang and Chu, Hin and Yang, Jin and Xing, Fanfan and Liu, Jieling and Yip, Cyril Chik-Yan and Poon, Rosana Wing-Shan and Tsoi, Hoi-Wah and Lo, Simon Kam-Fai and Chan, Kwok-Hung and Poon, Vincent Kwok-Man and Chan, Wan-Mui and Ip, Jonathan Daniel and Cai, Jian-Piao and Cheng, Vincent Chi-Chung and Chen, Honglin and Hui, Christopher Kim-Ming and Yuen, Kwok-Yung},
  year = {2020},
  month = feb,
  journal = {The Lancet},
  volume = {395},
  number = {10223},
  pages = {514--523},
  issn = {01406736},
  doi = {10.1016/S0140-6736(20)30154-9},
  note = {doi:10.1016/S0140-6736(20)30154-9},
}

@techreport{Kang2020medRxiv,
  type = {Preprint},
  title = {Evidence and Characteristics of Human-to-Human Transmission of {{SARS-CoV-2}}},
  author = {Kang, Min and Wu, Jie and Ma, Wenjun and He, Jianfeng and Lu, Jing and Liu, Tao and Li, Baisheng and Mei, Shujiang and Ruan, Feng and Lin, Lifeng and Zou, Lirong and Ke, Changwen and Zhong, Haojie and Zhang, Yingtao and Chen, Xuguang and Liu, Zhe and Zhu, Qi and Xiao, Jianpeng and Yu, Jianxiang and Hu, Jianxiong and Zeng, Weilin and Li, Xing and Liao, Yuhuang and Tang, Xiujuan and Xiao, Songjian and Wang, Ying and Song, Yingchao and Zhuang, Xue and Liang, Lijun and Zeng, Siqing and He, Guanhao and Lin, Peng and Deng, Huihong and Song, Tie},
  year = {2020},
  month = feb,
  institution = {{Epidemiology}},
  doi = {10.1101/2020.02.03.20019141},
  note = {doi:10.1101/2020.02.03.20019141},
}

@article{Bloom2023MBE,
  title = {Evolution of the {{SARS-CoV-2 Mutational Spectrum}}},
  author = {Bloom, Jesse D and Beichman, Annabel C and Neher, Richard A and Harris, Kelley},
  editor = {Hepp, Crystal},
  year = {2023},
  month = apr,
  journal = {Molecular Biology and Evolution},
  volume = {40},
  number = {4},
  pages = {msad085},
  issn = {0737-4038, 1537-1719},
  doi = {10.1093/molbev/msad085},
  note = {doi:10.1093/molbev/msad085},
}

@article{BloomNeher2023,
    author = {Bloom, Jesse D and Neher, Richard A},
    title = "{Fitness effects of mutations to SARS-CoV-2 proteins}",
    journal = {Virus Evolution},
    volume = {9},
    number = {2},
    pages = {vead055},
    year = {2023},
    month = {09},
    issn = {2057-1577},
    doi = {10.1093/ve/vead055},
    url = {https://doi.org/10.1093/ve/vead055},
    note = {\url{https://doi.org/10.1093/ve/vead055}},
    eprint = {https://academic.oup.com/ve/article-pdf/9/2/vead055/51665974/vead055.pdf},
}

@article{Chen2022CoVSpectrum,
  title = {{{CoV-Spectrum}}: Analysis of Globally Shared {{SARS-CoV-2}} Data to Identify and Characterize New Variants},
  shorttitle = {{{CoV-Spectrum}}},
  author = {Chen, Chaoran and Nadeau, Sarah and Yared, Michael and Voinov, Philippe and Xie, Ning and Roemer, Cornelius and Stadler, Tanja},
  editor = {Alkan, Can},
  year = {2022},
  month = mar,
  journal = {Bioinformatics},
  volume = {38},
  number = {6},
  pages = {1735--1737},
  issn = {1367-4803, 1367-4811},
  doi = {10.1093/bioinformatics/btab856},
  note = {doi:10.1093/bioinformatics/btab856},
}

@techreport{Liu2022,
  type = {Preprint},
  title = {Surveillance of {{SARS-CoV-2}} in the Environment and Animal Samples of the {{Huanan Seafood Market}}},
  author = {Liu, William and Liu, Peipei and Lei, Wenwen and Jia, Zhiyuan and He, Xiaozhou and Liu, Lin-Lin and Shi, Weifeng and Tan, Yun and Zou, Shumei and Zhao, Xiang and Wong, Gary and Wang, Ji and Wang, Feng and Wang, Gang and Qin, Kun and Gao, Rongbao and Zhang, Jie and Li, Min and Xiao, Wenling and Guo, Yuanyuan and Xu, Ziqian and Zhao, Yingze and Song, Jingdong and Zhang, {\relax Ji}ng and Zhen, Wei and Zhou, Wenting and Ye, Beiwei and Song, Juan and Yang, Mengjie and Zhou, Weimin and Bi, Yuhai and Cai, Kun and Wang, Dayan and Tan, Wenjie and Han, Jun and Xu, Wenbo and Gao, George and Wu, Guizhen},
  year = {2022},
  month = feb,
  doi = {10.21203/rs.3.rs-1370392/v1},
  note = {doi:10.21203/rs.3.rs-1370392/v1},
  institution = {Research Square}
}

@article{Liu2023Nature,
  title = {Surveillance of {{SARS-CoV-2}} at the {{Huanan Seafood Market}}},
  author = {Liu, William J. and Liu, Peipei and Lei, Wenwen and Jia, Zhiyuan and He, Xiaozhou and Shi, Weifeng and Tan, Yun and Zou, Shumei and Wong, Gary and Wang, Ji and Wang, Feng and Wang, Gang and Qin, Kun and Gao, Rongbao and Zhang, Jie and Li, Min and Xiao, Wenling and Guo, Yuanyuan and Xu, Ziqian and Zhao, Yingze and Song, Jingdong and Zhang, Jing and Zhen, Wei and Zhou, Wenting and Ye, Beiwei and Song, Juan and Yang, Mengjie and Zhou, Weimin and Dai, Yuting and Lu, Gang and Bi, Yuhai and Tan, Wenjie and Han, Jun and Gao, George F. and Wu, Guizhen},
  year = {2024},
  month = jul,
  journal = {Nature},
  volume = {631},
  number = {8020},
  pages = {402--408},
  issn = {0028-0836, 1476-4687},
  doi = {10.1038/s41586-023-06043-2},
  langid = {english},
  note = {\url{https://www.nature.com/articles/s41586-023-06043-2}}
}


@techreport{ACC2023bioRxiv,
  type = {Preprint},
  title = {Genetic Tracing of Market Wildlife and Viruses at the Epicenter of the {{COVID-19}} Pandemic},
  author = {{Crits-Christoph}, Alexander and Levy, Joshua I. and Pekar, Jonathan E. and Goldstein, Stephen A. and Singh, Reema and Hensel, Zach and Gangavarapu, Karthik and Rogers, Matthew B. and Moshiri, Niema and Garry, Robert F. and Holmes, Edward C. and Koopmans, Marion P. G. and Lemey, Philippe and Popescu, Saskia and Rambaut, Andrew and Robertson, David L. and Suchard, Marc A. and Wertheim, Joel O. and Rasmussen, Angela L. and Andersen, Kristian G. and Worobey, Michael and D{\'e}barre, Florence},
  year = {2023},
  month = sep,
  institution = {{Genomics}},
  doi = {10.1101/2023.09.13.557637},
  note = {doi:10.1101/2023.09.13.557637},
}

@article{Yen2022,
  title = {Transmission of {{SARS-CoV-2}} Delta Variant ({{AY}}.127) from Pet Hamsters to Humans, Leading to Onward Human-to-Human Transmission: A Case Study},
  shorttitle = {Transmission of {{SARS-CoV-2}} Delta Variant ({{AY}}.127) from Pet Hamsters to Humans, Leading to Onward Human-to-Human Transmission},
  author = {Yen, Hui-Ling and Sit, Thomas H C and Brackman, Christopher J and Chuk, Shirley S Y and Gu, Haogao and Tam, Karina W S and Law, Pierra Y T and Leung, Gabriel M and Peiris, Malik and Poon, Leo L M and Cheng, Samuel M S and Chang, Lydia D J and Krishnan, Pavithra and Ng, Daisy Y M and Liu, Gigi Y Z and Hui, Mani M Y and Ho, Sin Ying and Su, Wen and Sia, Sin Fun and Choy, Ka-Tim and Cheuk, Sammi S Y and Lau, Sylvia P N and Tang, Amy W Y and Koo, Joe C T and Yung, Louise},
  year = {2022},
  month = mar,
  journal = {The Lancet},
  volume = {399},
  number = {10329},
  pages = {1070--1078},
  issn = {01406736},
  doi = {10.1016/S0140-6736(22)00326-9},
  note = {doi:10.1016/S0140-6736(22)00326-9},
}


@article{Kumar2021,
  title = {An {{Evolutionary Portrait}} of the {{Progenitor SARS-CoV-2}} and {{Its Dominant Offshoots}} in {{COVID-19 Pandemic}}},
  author = {Kumar, Sudhir and Tao, Qiqing and Weaver, Steven and Sanderford, Maxwell and {Caraballo-Ortiz}, Marcos A and Sharma, Sudip and Pond, Sergei L K and Miura, Sayaka},
  editor = {Yeager, Meredith},
  year = {2021},
  month = jul,
  journal = {Molecular Biology and Evolution},
  volume = {38},
  number = {8},
  pages = {3046--3059},
  issn = {1537-1719},
  doi = {10.1093/molbev/msab118},
  note = {doi:10.1093/molbev/msab118},
}


@techreport{Berman2022RootCause,
  title = {{{NIH}}/{{NLM}}: {{Root Cause Analysis}}: {{Removal}} of {{SRA Sequence Data Records}}},
  author = {Berman, Ari and Boykin, Laura and Ceasar, Myra and Sowa, Anna and Twigger, Simon},
  year = {2022},
  month = mar, 
  institution = {BioTeam, Inc.}, 
  note = {\url{https://ftp.ncbi.nlm.nih.gov/sra/doc/BioTeam-RCA-RedactedReport.pdf}}
}

@patent{patent,
  title = {Construction Method of Library Based on Nanopore Sequencing Platform, Method for Identifying Microorganisms and Application},
  author = {辜家爽},
  nationality = {China}
}

@techreport{Zhang2020Zenodo,
  title = {The {{Pan-SL-CoV}}/{{GD}} Sequences May Be from Contamination.},
  author = {{Daoyu Zhang}},
  year = {2020},
  month = jun,
  institution = {{Zenodo}},
  doi = {10.5281/ZENODO.5004213},
  note = {doi:10.5281/ZENODO.5004213},
}

@article{Shen2021CIDcorrection,
  title = {Corrigendum to: {{Genomic Diversity}} of {{Severe Acute Respiratory Syndrome}}{\textendash}{{Coronavirus}} 2 in {{Patients With Coronavirus Disease}} 2019},
  shorttitle = {Corrigendum To},
  author = {Shen, Zijie and Xiao, Yan and Kang, Lu and Ma, Wentai and Shi, Leisheng and Zhang, Li and Zhou, Zhuo and Yang, Jing and Zhong, Jiaxin and Yang, Donghong and Guo, Li and Zhang, Guoliang and Li, Hongru and Xu, Yu and Chen, Mingwei and Gao, Zhancheng and Wang, Jianwei and Ren, Lili and Li, Mingkun},
  year = {2021},
  month = dec,
  journal = {Clinical Infectious Diseases},
  volume = {73},
  number = {12},
  pages = {2374--2374},
  issn = {1058-4838, 1537-6591},
  doi = {10.1093/cid/ciab900},
  note = {doi:10.1093/cid/ciab900},
}

@article{Shen2020CID,
  title = {Genomic {{Diversity}} of {{Severe Acute Respiratory Syndrome}}{\textendash}{{Coronavirus}} 2 in {{Patients With Coronavirus Disease}} 2019},
  author = {Shen, Zijie and Xiao, Yan and Kang, Lu and Ma, Wentai and Shi, Leisheng and Zhang, Li and Zhou, Zhuo and Yang, Jing and Zhong, Jiaxin and Yang, Donghong and Guo, Li and Zhang, Guoliang and Li, Hongru and Xu, Yu and Chen, Mingwei and Gao, Zhancheng and Wang, Jianwei and Ren, Lili and Li, Mingkun},
  year = {2020},
  month = jul,
  journal = {Clinical Infectious Diseases},
  volume = {71},
  number = {15},
  pages = {713--720},
  issn = {1058-4838, 1537-6591},
  doi = {10.1093/cid/ciaa203},
  note = {doi:10.1093/cid/ciaa203},
}


@misc{Demaneuf2020,
  type = {Medium},
  title = {Rushed Collection of Suspected Early {{Covid-19}} Cases in {{Wuhan}}},
  author = {Demaneuf, Gilles},
  year = {2020},
  month = oct,
  journal = {GillesDemaneuf},
  annotation = {Note: was updated after first publication}
}

@article{Eban2022,
  title = {``{{This Shouldn}}'t {{Happen}}'': {{Inside}} the {{Virus-Hunting Nonprofit}} at the {{Center}} of the {{Lab-Leak Controversy}}},
  author = {Eban, Katherine},
  year = {2022},
  month = mar,
  journal = {Vanity Fair}
}


@misc{guoZhangDingyuEye2020,
  type = {Weibo},
  title = {Zhang {{Dingyu}}: {{I}}'m in the {{Eye}} of the {{Storm}} | {{Wuhan}}},
  author = {Guo, Jing},
  year = {2020},
  month = mar,
  journal = {Voice of China},
  annotation = {https://web.archive.org/web/20200318053324/https://mp.weixin.qq.com/s/WQwuTuGvKB82R5gfAUVY4A}
}


@misc{RegulationsBiosafetyManagement2019,
  title = {Regulations on {{Biosafety Management}} of {{Pathogenic Microbiology Laboratories}}},
  year = {2019},
  annotation = {https://web.archive.org/web/20230628095237/https://www.gov.cn/gongbao/content/2019/content\_5468882.htm},
}


@article{wangZhuanJiaYanPanXinGuanYuanTouQuNian12Yue8RiHuoBuShiWuHanZuiZaoFaBingShiJian2020,
  title = {专家研判新冠源头： 去年12月8日或不是武汉最早发病时间},
  author = {Wang, Zhenya},
  year = {2020},
  month = feb,
  journal = {Health Times}
}

@misc{wuhanuniversityTweet2020,
  title = {Tweet},
  author = {Wuhan University},
  year = {2020},
  month = jun,
  annotation = {https://web.archive.org/web/20231103161455/https://twitter.com/WHU\_1893/status/1277218113642086402?s=20}
}
